# Supplementary material for: Interferon Receptor Chain Deficiency in Murine Friend Erythroleukemia Cell Clone Resistant to Type I or Type I and II Interferons
Source: Int J Mol Sci. 2026 Jun 30;27(13):5908. doi: 10.3390/ijms27135908 (PMC13360625; doi:10.3390/ijms27135908)
Supplement: Supplementary file 1 [file ijms-27-05908-s001.zip]

Archive with 1 entries (1 files):
- ijms-4213295-supplementary.pdf
